# Supplementary material for: Spatio-temporal evolution of female lung cancer mortality in a region of Spain, is it worth taking migration into account?
Source: BMC Cancer. 2008 Jan 31;8:35. doi: 10.1186/1471-2407-8-35 (PMC2267803; doi:10.1186/1471-2407-8-35)
Supplement: Additional File 1 — Winbugs syntax for the model used in the analysis. Winbugs syntax corresponding to the model described in the methods section. [file 1471-2407-8-35-S1.txt]

model{
    for(i in 1:Nmuni){
        for(j in 1:Nyears){
            Obs[j,i]~dpois(mu[j,i])
            log(mu[j,i])<-log(Expected[j,i])+MeanAll+EffectYear[j]+SpatioTemporal[j,i]
            SMR[j,i]<-100*exp(MeanAll + EffectYear [j] + SpatioTemporal [j,i])
        }
    }
    
    for(j in 1:Nyears){
        RiskYear[j]<-100*exp(EffectYear[j])
    }

    MeanAll~dnorm(0,0.01)
            
    for(i in 1:Nmuni){ SpatioTemporal [1,i]<-Spatial[1,i]}
    Spatial[1,1:Nmuni]~car.normal(map[],w[],nvec[],PrecSpatial[1])

    for(j in 2:Nyears){
        for(i in 1:Nmuni){
            SpatioTemporal [j,i]<-ro* SpatioTemporal [j-1,i]+Spatial[j,i]
        }
        Spatial [j,1:Nmuni]~car.normal(map[],w[],nvec[],PrecSpatial [2])
    }
    #Year i is considered neighbour of year i-1 and i+1
    EffectYear[1:Nyears]~car.normal(mapT[],wT[],nvecT[],PrecEffectYear)

    ro~dunif(-1,1)

    PrecEffectYear ~dgamma(0.5,0.005)
    
    PrecSpatial [1]~dgamma(0.5,0.005)
    PrecSpatial [2]~dgamma(0.5,0.005)
}
